# Supplementary material for: Saccharibacteria deploy two distinct type IV pili, driving episymbiosis, host competition, and twitching motility
Source: ISME J. 2025 Jun 9;19(1):wraf119. doi: 10.1093/ismejo/wraf119 (PMC12206443; doi:10.1093/ismejo/wraf119)
Supplement: SupplementalTable1_ISMER3_wraf119 [file supplementaltable1_ismer3_wraf119.xlsx]

## Sheet: Supplemental table 3
Supplemental table 1: Compiled list of all primers used in this study
	Primer #	ASG#	Primer Name	Sequence	Product length	Annealing temp (Q5)
	1	066	PilA1_Up_F	tatggcgcggttttccag	510	63.8
	2	067	PilA1_Up_R	actgctggtctgaaatttccacctttctatggc
	3	068	HphI_PilA1_F	ggaaatttcagaccagcagtgtttacataattg	1220	57.7
	4	069	HphI_PilA1_R	tgttccttatataatacaaccaaaatacccc
	5	070	PilA1_Down_F	gttgtattatataaggaacatttacataaggtc	510	57.1
	6	071	PilA1_Down_R	taaaattgccagtaaaactaaac
	7	116	PilV1_Up_F	ctggcaattttatttgtttatg	510	56.1
	8	117	PilV1_Up_R	actgctggtccacttctccattatagcataag
	9	118	HphI_PilV1_F	tggagaagtggaccagcagtgtttacataattg	1220	57.7
	10	119	HphI_PilV1_R	cctgttaaatataatacaaccaaaatacccc
	11	120	PilV1_Dwn_F	gttgtattatatttaacaggggtgatactatc	510	58
	12	121	PilV1_Dwn_R	aagcttttatgtacgcatc
	13	122	PilW1_Up_F	ggttgctgttattacgttag	510	58.7
	14	123	PilW1_Up_R	actgctggtcacaacctcacaatcgtac
	15	124	HphI_PilW1_F	gtgaggttgtgaccagcagtgtttacataattg	1220	57.7
	16	125	HphI_PilW1_R	tcgtatacctataatacaaccaaaatacccc
	17	126	PilW1_Dwn_F	gttgtattataggtatacgacaatcgggc	510	65
	18	127	PilW1_Dwn_R	ttgcgccaccaaggttac
	19	084	PilK_Up_F	agaagggtgatgtggtgag	510	60.3
	20	085	PilK_Up_R	actgctggtccaattaaagtttcgtaataatctccg
	21	086	HphI_PilK_F	actttaattggaccagcagtgtttacataattg	1220	57.7
	22	087	HphI_PilK_R	aatagcttagataatacaaccaaaatacccc
	23	088	PilK_Down_F	gttgtattatctaagctattgtagcaaaaatattttttatg	510	59.9
	24	089	PilK_Down_R	aagcctatatgagtgcgc
	25	072	PilA2_Up_F	gccgtcgcgtttggtgag	510	66.3
	26	073	PilA2_Up_R	actgctggtctcagtcatataccaataataaaactccggtc
	27	074	HphI_PilA2_F	atatgactgagaccagcagtgtttacataattg	1220	57.7
	28	075	HphI_PilA2_R	gcacattatcataatacaaccaaaatacccc
	29	076	PilA2_Down_F	gttgtattatgataatgtgccccctaaattgtg	510	64.5
	30	077	PilA2_Down_R	gtgcctttggtgcgcattttc
	31	294	PilX2_Up_F	tcctgatattgctacaatatg	510	56.9
	32	295	PilX2_Up_R	actgctggtctcataagttattaatctttcgtatagttaatg
	33	296	HphI_PilX2_F	taacttatgagaccagcagtgtttacataattg	1220	57.7
	34	297	HphI_PilX2_R	gcaagcatttataatacaaccaaaatacccc
	35	298	PilX2_Dwn_F	gttgtattataaatgcttgcgcttttaaatac	510	60.3
	36	299	PilX2_Dwn_R	cagccagtaccaactatg
	37	128	PilW2_Up_F	cactgtgcgcgttgcgtc	510	68.7
	38	129	PilW2_Up_R	actgctggtctgcgaaaaaaagacggctactcc
	39	130	HphI_PilW2_F	ttttttcgcagaccagcagtgtttacataattg	1220	57.7
	40	131	HphI_PilW2_R	agtattagtaataatacaaccaaaatacccc
	41	132	PilW2_Dwn_F	gttgtattattactaatactaattcggttattgtg	510	57.6
	42	133	PilW2_Dwn_R	gcgactagtaaatagaagc
	43	134	PilV2_Up_F	acgggtcaatcatgtcgttatag	510	61.5
	44	135	PilV2_Up_R	actgctggtcagaaaatggattcacaataaccg
	45	136	HphI_PilV2_F	tccattttctgaccagcagtgtttacataattg	1220	57.7
	46	137	HphI_PilV2_R	aatagttgagataatacaaccaaaatacccc
	47	138	PilV2_Dwn_F	gttgtattatctcaactattgtaaagccc	510	58.2
	48	139	PilV2_Dwn_R	ggttatacgttaatcgagttg
	49	078	PilZ2_Up_F	attaccattactaatactaattcgg	510	57.8
	50	079	PilZ2_Up_R	actgctggtctaaatagaagcgagggctttac
	51	080	HphI_PilZ2_F	cttctatttagaccagcagtgtttacataattg	1220	57.7
	52	081	HphI_PilZ2_R	aatattgaatataatacaaccaaaatacccc
	53	082	PilZ2_Down_F	ggttgtattatattcaatattgtagcgcagttttacaaaaaag	510	65.1
	54	083	PilZ2_Down_R	aaccaaggccgccattttatg
	55	140	PilJ_Up_F	acgcctgctcaccattgtc	510	64.8
	56	141	PilJ_Up_R	actgctggtcgaatttaattatagcaaatattgtgacaaatcggtataataaag
	57	142	HphI_PilJ_F	aattaaattcgaccagcagtgtttacataattg	1220	57.7
	58	143	HphI_PilJ_R	tgacgattaaataatacaaccaaaatacccc
	59	144	PilJ_Dwn_F	gttgtattatttaatcgtcaacaggacg	510	57.8
	60	145	PilJ_Dwn_R	ttttagatattaagcgtcatcc
	61	NA	PilB2_Up_F	cctaatcgataaaaatcatagtg	312	56.6
	62	NA	PilB2_Up_R	actgctggtcaattcttatgattattgtactaccg
	63	NA	HphI_PilB2_Cassette_F	cataagaattgaccagcagtgtttacataattg	1220	57.7
	64	NA	HphI_PilB2_Cassette_R	tggcatgatgataatacaaccaaaatacccc
	65	NA	PilB2_Dwn_F	gttgtattatcatcatgccagtctttgaatatttac	320	62.6
	66	NA	PilB2_Dwn_R	tgtttctcggaaaccggc
	67	374	PilT_Up_F	tttgcacaagatttgggc	325	57.5
	68	375	PilT_Up_R	actgctggtcatttcctcctttttacgc
	69	376	PilT_HphI_Cass_F	aggaggaaatgaccagcagtgtttacataattg	1220	57.7
	70	377	PilT_HphI_Cass_R	tcttcatctaataatacaaccaaaatacccc
	71	378	PilT_Dwn_F	gttgtattattagatgaagaagtacaattacg	325	57.1
	72	379	PilT_Dwn_R	ctcttgaacgatttcttgc
	73	380	PilX1_Up_F	tagttgacgctgacggtg	327	63.8
	74	381	PilX1_Up_R	actgctggtcctacccatttgtcctcacaatc
	75	382	PilX1_HphI_Cass_F	aaatgggtaggaccagcagtgtttacataattg	1220	57.7
	76	383	PilX1_HphI_Cass_R	taaattacctataatacaaccaaaatacccc
	77	384	PilX1_Dwn_F	gttgtattataggtaatttatgtatcgctatg	328	57.3
	78	385	PilX1_Dwn_R	tacccgcactattcctaag
	79	386	PilC2_Up_F	gcttttgatgacaaaattgg	326	58.2
	80	387	PilC2_Up_R	actgctggtcgatgctactcccttgttg
	81	388	PilC2_HphI_Cass_F	gagtagcatcgaccagcagtgtttacataattg	1220	57.7
	82	389	PilC2_HphI_Cass_R	ttttgaaaaaataatacaaccaaaatacccc
	83	390	PilC2_Dwn_F	ggttgtattattttttcaaaaaagcttatgctataatactgg	325	62.7
	84	391	PilC2_Dwn_R	atgttcggctggttggaatac
	85	152	LinearPilV1Con_F	ggcaattttatttgtttatgatctca	2196	59
	86	153	LinearPilV1Con_R	gcttttatgtacgcatcatattt
	87	154	LinearPilW1Con_F	gctgttattacgttagaaactatgaatcg	2195	64
	88	155	LinearPilW1Con_R	cgccaccaaggttactttca
	89	156	LinearPilW2Con_F	tgtgcgcgttgcgtcgatat	2193	68
	90	157	LinearPilW2Con_R	gactagtaaatagaagcgagggctttacaat
	91	158	LinearPilV2Con_F	tctacattattcatacagaaataattacc	2295	59
	92	159	LinearPilV2Con_R	ttatacgttaatcgagttggc
	93	160	LinearPilJCon_F	gcctgctcaccattgtctg	2196	66
	94	161	LinearPilJCon_R	ttagatattaagcgtcatccaattggc
	95	094	hph_Internal_F	atagcgatgacagctacgcc	879	65.5
	96	095	hph_Internal_R	gcgtctcttcaaaaacctcgaaat
	97	046	NS1_SeqAcross_F	gacgaaattacgcgtgaagttttgtctg	215 w/o insert, 1214 w/ insert	68
	98	047	NS1_SeqAcross_R	cgacccttgcattgtcgtctact
	99	170	4X0_SeqAcross_F	ccacgaattgtcattttgtgatc	2840 reg. 3340 W/pilV1. 3300 W/ pilW1	61
	100	171	4X0_SeqAcross_R	tcattattagaagattgtctctggt
	101	096	PilK_SeqAcross_F	ggatggacgattagcatgaagg	831 w/o insert, 1203 w/ insert	65.5
	102	097	PilK_SeqAcross_R	gagattgctcctgcatgagc
	103	098	PilA2_SeqAcross_F	agaggtcaaacatttctgccaa	638 w/o insert, 1208 w/ insert	65
	104	099	PilA2_SeqAcross_R	ttcgtccagtccagaatcgatata
	105	172	29XX_SeqAcross_F	cgctttagtcgaagcctctaatt	1785 reg. 2215 W/pilW2. 2562 W/PilV2	64
	106	173	29XX_SeqAcross_R	cggcgaaatattatatgaagcctc
	107	100	PilZ2_SeqAcross_F	actgacctgagcttgcatact	701 w/o insert, 1214 w/ insert	64
	108	101	PilZ2_SeqAcross_R	caaattattcaaacggtgtatgataaatttgg
	109	174	PilJ_SeqAcross_F	atgcttgacttggcttctctga	678 reg. 1478 W/ insert	67
	110	175	PilJ_SeqAcross_R	gtcggggattatccagacgat
	111	102	TM7x_02165_qPCR_F	tcgaagagcagaaacgcaca	≈115 bp	51.5
	112	103	TM7x_02165_qPCR_R	tcttttgccttcgcctcagt
	113	260	mNG_qPCR_F	agttctcaccatggattc	167	56
	114	261	mNG_qPCR_R	gtagttaacagtaagtgagg
	115	NA	BB004_qPCR_F	actaacggtcgaaagggctg	≈115 bp	51.5
	116	NA	BB004_qPCR_R	gctgcagcacgacctcttat
	117	NA	TM7-008_qPCR_F	ttgcagacgtaggaactgcc	≈115 bp	51.5
	118	NA	TM7-008_qPCR_R	aaacgcgttcgcttttcact
