# Supplementary material for: Saccharibacteria deploy two distinct type IV pili, driving episymbiosis, host competition, and twitching motility
Source: ISME J. 2025 Jun 9;19(1):wraf119. doi: 10.1093/ismejo/wraf119 (PMC12206443; doi:10.1093/ismejo/wraf119)
Supplement: SupplementalTable2_ISMER3_wraf119 [file supplementaltable2_ismer3_wraf119.xlsx]

## Sheet: Supplemental table 5
Supplemental table 2: Compiled list of all strains and their growth conditions
	Genotype	Strain name	Genome	Source	Antibiotic resistance	Cell type
	Nanosynbacter lyticus	TM7x	GCF_000803625.1	He et al 2015		WT
	Schaalia odontolytica	XH001	GCF_001462375.1	He et al 2015	Hygromycin B 150	WT
	Southlakia epibioticum	M1	GCA_030253535.1	Wang et al 2023		WT
	Candidatus Nanosynbacter sp. BB004	BB004	CP175706	Chipashvili et al 2021		WT
	Candidatus Nanosynbacter sp. TM7-008	TM7-008	GCF_022828245.1	Chipashvili et al 2021		WT
	Candidatus Nanosynbacter featherlites	BB001	GCF_005697565.1	Lamont et al 2020		WT
	Candidatus Saccharibacteria bacterium TM7i	TM7i	GCA_025349965.1	Xie et al 2022		WT
	Candidatus Nanogingivalis gingivitcus	TM7_CMJM_G6_1_HOT_870	GCF_004151455.1	McLean et al 2020		WT
	Candidatus Nanoperiomorbus periodonticus	TM7_ EAM_G5_2_HOT_356	GCF_004138445.1	McLean et al 2020		WT
	Candidatus Nanosyncoccus nanoralicus	TM7_KMM_G3_1_HOT_351	GCF_004138405.1	McLean et al 2020		WT
	N. lyticus NS1::hphI	TM7x NS1::hphI	Clean insertion verified via Sanger Seq	This manuscript	Hygromycin B 150	Mutant
	N. lyticus pilK::hphI	TM7x ΔpilK	Clean insertion verified via WGS	This manuscript	Hygromycin B 150	Mutant
	N. lyticus pilA2::hphI	TM7x ΔpilA2	Clean insertion verified via WGS	This manuscript	Hygromycin B 150	Mutant
	N. lyticus pilX2::hphI	TM7x ΔpilX2	Clean insertion verified via WGS	This manuscript	Hygromycin B 150	Mutant
	N. lyticus pilW2::hphI	TM7x ΔpilW2	Clean insertion verified via WGS	This manuscript	Hygromycin B 150	Mutant
	N. lyticus pilV2::hphI	TM7x ΔpilV2	Clean insertion verified via WGS	This manuscript	Hygromycin B 150	Mutant
	N. lyticus pilZ2::hphI	TM7x ΔpilZ2	Clean insertion verified via WGS	This manuscript	Hygromycin B 150	Mutant
	N. lyticus pilB2::hphI	TM7x ΔpilB2	Clean insertion verified via WGS	This manuscript	Hygromycin B 150	Mutant
	N. lyticus pilC2::hphI	TM7x ΔpilC2	Clean insertion verified via WGS	This manuscript	Hygromycin B 150	Mutant
