# Supplementary material for: Saccharibacteria deploy two distinct type IV pili, driving episymbiosis, host competition, and twitching motility
Source: ISME J. 2025 Jun 9;19(1):wraf119. doi: 10.1093/ismejo/wraf119 (PMC12206443; doi:10.1093/ismejo/wraf119)
Supplement: SupplementalTable3_ISMER3_wraf119 [file supplementaltable3_ismer3_wraf119.xlsx]

## Sheet: Supplemental table 1
Supplemental table 3: Similarity based pil gene annotation
Summary of Sequence Similarity Assessments of pil genes in N. lyticus
	Proposed name	Locus tag	TXSScan Hit	TXSScan E-val	First BLAST hit	E value1	Second BLAST hit	E value2
	pilM1	TM7x_00415	T4aP_pilM	2.8e-29	T4aP_pilM M. xanthus	1e-15	T4aP_pilM N. gonorrhoeae	1e-05
	pilN1	TM7x_00420	T4aP_pilN	5.1e-05
	pilO1	TM7x_00425	T4aP_pilN	5e-06
	pilB1	TM7x_00435	T4aP_pilB	2.7e-154	T4aP_pilB M. xanthus	1e-136	T4aP_pilF N. gonorrhoeae	3e-115
	pilT	TM7x_00440	T4aP_pilT	1.4e-146	Close homology to T4aP_pilT in many species
	pilC1	TM7x_00445	T4aP_pilC	3.7e-108	T4aP_pilG N. gonorrhoeae	3e-80	T4aP_pilC M. xanthus	8e-78
	pilA1	TM7x_00450			T4aP_PilE C. difficle	2e-06	T4aP_pilE N. gonorrhoeae	8e-06
	pilD	TM7x_00455	T4aP_pilD	1e-35	T4aP_PilD N. gonorrhoeae	1e-12
	pilV1	TM7x_00460	T4aP_pilE	9.2e-07	T4aP_PilV N. gonorrhoeae	7e-05	T4aP_pilE C. difficle	0.0002
	pilZ1	TM7x_00465			T4aP_PilB S. sanguinis	0.001
	pilW1	TM7x_00470	T4aP_pilW	1.6e-10	T4aP_PilB S. sanguinis	3e-05	T4aP_pilA A. actinomycetemcomitans	0.0001
	pilX1	TM7x_00475	T4aP_pilX	3.3e-06
	pilK	TM7x_00775	T4aP_pilA	1.4e-13	T4aP_pilE C. difficle	8e-08	T4aP_pilX N. gonorrhoeae	1e-05
	pilA2	TM7x_02975	T4aP_pilA	3.6e-19	T4aP_pilV N. gonorrhoeae	3e-09	T4aP_pilE P. aeruginosa	2e-08
	pilX2	TM7x_02980
	pilW2	TM7x_02985	T4aP_pilW	3.7e-07
	pilV2	TM7x_02990			T4aP_pilV P. aeruginosa	4e-05
	pilZ2	TM7x_02995	T4aP_fimT	5.4e-08	T4aP_pilE P. aeruginosa	2e-10	T4aP_pilE N. gonorrhoeae	3e-06
	pilB2	TM7x_03095	T4aP_pilB	3.3e-167	T4aP_pilB M. xanthus	3e-139	T4aP_pilB P. aeruginosa	5e-131
	pilC2	TM7x_03100	T4aP_pilC	3.3e-109	T4aP_pilC M. xanthus	3e-86	T4aP_pilG N. gonorrhoeae	5e-75
	pilM2	TM7x_03105	T4aP_pilM	8e-32	T4aP_pilM M. xanthus	7e-12	T4aP_pilM N. gonorrhoeae	3e-06
	pilN2	TM7x_03110	T4aP_pilN	4.7e-05
	pilO2	TM7x_03115	T4aP_pilO	3.2e-06
	pilJ	TM7x_03145	T4aP_pilA	8.4e-11	T4aP_pilX N. gonorrhoeae	1e-05	T4aP_pilE C. difficle	2e-05
TXSScan results after submitting all genes encoded in the identified T4P loci
	replicon	hit_id	gene_name	hit_pos	model_fqn	sys_id	sys_loci	locus_num	sys_wholeness	sys_score	sys_occ	hit_gene_ref	hit_status	hit_seq_len	hit_i_eval	hit_score	hit_profile_cov	hit_seq_cov	hit_begin_match	hit_end_match	counterpart
	UserReplicon	gi|734569085|TM7x_00415|	T4aP_pilM	74	TXSScan-1.1.0/bacteria/diderm/T4aP	UserReplicon_T4aP_5	1	1	0.588	7.2	1	T4aP_pilM	accessory	348	2.8e-29	97.6	0.975	0.454	12	169
	UserReplicon	gi|734569489|TM7x_00420|	T4aP_pilN	75	TXSScan-1.1.0/bacteria/diderm/T4aP	UserReplicon_T4aP_5	1	1	0.588	7.2	1	T4aP_pilN	accessory	245	5.1e-05	18.8	0.91	0.543	4	136
	UserReplicon	gi|734569490|TM7x_00425|	T4aP_pilN	76	TXSScan-1.1.0/bacteria/diderm/T4aP	UserReplicon_T4aP_5	1	1	0.588	7.2	1	T4aP_pilN	accessory	222	5e-06	22.1	0.69	0.455	11	111
	UserReplicon	gi|734569087|TM7x_00435|	T4aP_pilB	78	TXSScan-1.1.0/bacteria/diderm/T4aP	UserReplicon_T4aP_5	1	1	0.588	7.2	1	T4aP_pilB	mandatory	586	2.7e-154	508.9	0.945	0.732	152	580
	UserReplicon	gi|734569088|TM7x_00440|	T4aP_pilT	79	TXSScan-1.1.0/bacteria/diderm/T4aP	UserReplicon_T4aP_5	1	1	0.588	7.2	1	T4aP_pilT	mandatory	356	1.4e-146	483.2	0.985	0.947	8	344
	UserReplicon	gi|734569089|TM7x_00445|	T4aP_pilC	80	TXSScan-1.1.0/bacteria/diderm/T4aP	UserReplicon_T4aP_5	1	1	0.588	7.2	1	T4aP_pilC	mandatory	404	3.7e-108	356.8	0.994	0.824	66	398
	UserReplicon	gi|734569492|TM7x_00455|	T4aP_pilD	82	TXSScan-1.1.0/bacteria/diderm/T4aP	UserReplicon_T4aP_5	1	1	0.588	7.2	1	T4aP_pilD	mandatory	289	1e-35	118.7	0.954	0.772	49	271
	UserReplicon	gi|734569090|TM7x_00460|	T4aP_pilE	83	TXSScan-1.1.0/bacteria/diderm/T4aP	UserReplicon_T4aP_5	1	1	0.588	7.2	1	T4aP_pilE	accessory	246	9.2e-07	24.8	0.788	0.215	6	58
	UserReplicon	gi|734569494|TM7x_00470|	T4aP_pilW	85	TXSScan-1.1.0/bacteria/diderm/T4aP	UserReplicon_T4aP_5	1	1	0.588	7.2	1	T4aP_pilW	accessory	232	1.6e-10	36.7	0.55	0.284	7	72
	UserReplicon	gi|734569495|TM7x_00475|	T4aP_pilX	86	TXSScan-1.1.0/bacteria/diderm/T4aP	UserReplicon_T4aP_5	1	1	0.588	7.2	1	T4aP_pilX	accessory	380	3.3e-06	22.6	0.729	0.113	21	63
	UserReplicon	gi|734569511|TM7x_00775|	T4aP_pilA	136	TXSScan-1.1.0/bacteria/diderm/T4aP	UserReplicon_T4aP_5	1	-1	0.588	7.2	1	T4aP_pilA	mandatory	208	1.4e-13	46.5	0.769	0.288	6	65
	UserReplicon	gi|734569375|TM7x_02975|	T4aP_pilA	550	TXSScan-1.1.0/bacteria/diderm/T4aP	UserReplicon_T4aP_2	2	2	0.647	7	1	T4aP_pilA	mandatory	141	3.6e-19	64.4	0.846	0.461	9	73
	UserReplicon	gi|734569386|TM7x_03095|	T4aP_pilB	571	TXSScan-1.1.0/bacteria/diderm/T4aP	UserReplicon_T4aP_3	2	2	0.647	5	1	T4aP_pilB	mandatory	592	3.3e-167	551.5	0.962	0.736	153	588
	UserReplicon	gi|734569387|TM7x_03100|	T4aP_pilC	572	TXSScan-1.1.0/bacteria/diderm/T4aP	UserReplicon_T4aP_3	2	2	0.647	5	1	T4aP_pilC	mandatory	408	3.3e-109	360.3	0.994	0.826	67	403
	UserReplicon	gi|734569388|TM7x_03105|	T4aP_pilM	573	TXSScan-1.1.0/bacteria/diderm/T4aP	UserReplicon_T4aP_3	2	2	0.647	5	1	T4aP_pilM	accessory	350	8e-32	105.9	1	0.457	12	171
	UserReplicon	gi|734569390|TM7x_03145|	T4aP_pilA	581	TXSScan-1.1.0/bacteria/diderm/T4aP	UserReplicon_T4aP_3	2	2	0.647	5	1	T4aP_pilA	mandatory	130	8.4e-11	37.5	0.808	0.492	6	69
Representative T4P sequences used for BLAST analysis, derived from T4P classes described in Denise, R. et al 2019.						Denise, R., Abby, S. S. & Rocha, E. P. C. Diversification of the type IV filament superfamily into machines for adhesion, protein secretion, DNA uptake, and motility. PLoS Biol 17, e3000390- (2019).
	Profile	Annotation	Pseudomonas aeruginosa	Neisseria gonorrhoeae	Myxococcus xanthus	Streptococcus sanguinus	Clostridium difficile	Aggregatibacter actinomycetemcomitans	Streptococcus pneumoniae
	ComM_comB	ComM_comB							AAA69511.1
	ComM_comC	ComM_comC							AAC44895.1
	ComM_comEA	ComM_comEA							AVN85968.1
	ComM_comEB	ComM_comEB
	ComM_comEC	ComM_comEC							AVN85969.1
	ComM_comGA	ATPase							WOO25366.1
	ComM_comGB	Internal membrane platform							WOO26123.1
	ComM_comGC	Major pilin							NP_359453.1
	ComM_comGD	Minor pilin							NP_359452.1
	ComM_comGE	Minor pilin							WP_281056640.1
	ComM_comGF	Minor pilin							NP_359451.1
	ComM_comGG	Minor pilin							NP_359450.1
	ComM_comK	ComM_comK							WP_050215284.1
	ComM_comX	ComM_comX							CVX79751.1
	T4P_fimU	Minor pilin	AAP81272.1
	T4P_pilA	Major pilin	AAK68046.1		WP_171441008.1			AAF89188.1
	T4P_pilA	Minor pilin				CEL91507.1
	T4P_pilB	ATPase	WOY28098.1		UYI20472.1		WP_234702764.1	AAF89189.1
	T4P_pilB	Minor pilin				CEL91506.1
	T4P_pilC	Internal membrane platform	WOY28099.1		ABF92576.1
	T4P_pilC	Minor pilin				CEL91505.1		AAF89190.1
	T4P_pilD	Prepilin peptidase	WOY28100.1	AAC43468.1	AAC36157.1		EHJ31406.1	AAF89191.1
	T4P_pilE	Major pilin		P11764.1		CEL91509.1, CEL91508.1	SKA34753.1	SSY83006.1
	T4P_pilE	Minor pilin	AAP81278.1
	T4P_pilF	ATPase		AAC43465.1	SDX00182.1		CDT38001.1
	T4P_pilG	Internal membrane platform		AAC43469.1	AAC36154.1	CEL91510.1
	T4P_pilH	ATPase			AAC36155.1	CEL91502.1
	T4P_pilJ	Minor pilin					CBE02653.1
	T4P_pilK	Minor pilin					CBE07355.1
	T4P_pilM	Assembly protein	AAP22535.1	AAB52535.1	ABB43054.1	CEL91504.1	WP_021392495.1
	T4P_pilN	Assembly protein	AAP22528.1	AAB52534.1	ABB43055.1	CEL91503.1	VIJ28835.1	UXM97910.1
	T4P_pilO	Assembly protein	AAP22529.1	AAB52533.1	ABB43056.1		WOW69584.1
	T4P_pilP	Secretin-dynamic associated protein	AAP22530.1	AAB52532.1	ABB43057.1			WP_205775414.1
	T4P_pilQ	Secretin	AAP22531.1	AAC43603.1	AAD04923.1			UEL53887.1
	T4P_pilT	ATPase	NP_249086.1	AAB30824.1	ABF92131.1		TOY68971.1
	T4P_pilU	ATPase	AAP22533.1	RBP56088.1
	T4P_pilV	Minor pilin	AAP81273.1	AAL60052.1			SKA42859.1
	T4P_pilW	Minor pilin	AAA93500.1	USJ70897.1	SDW47267.1		CDT48675.1	WP_252997224.1
	T4P_pilX	Minor pilin	AAA93501.1	WP_308474623.1
	Tad_flp	Major pilin						BAA25886.1
	Tad_rcpA	Secretin						BAJ19008.1
	Tad_rcpB	Tad_rcpB						BAJ19009.1
	Tad_rcpC	Tad_rcpC						BAJ19007.1
	Tad_tadA	ATPase						BAJ19011.1
	Tad_tadB	Internal membrane platform					AYD68727.1	BAJ19012.1
	Tad_tadC	Internal membrane platform						BAJ19013.1
	Tad_tadD	Tad_tadD					VIF89447.1	BAJ19014.1
	Tad_tadE	Minor pilin						BAJ19015.1
	Tad_tadF	Minor pilin						BAJ19016.1
	Tad_tadV/CpaA	Prepilin peptidase					AYD68730.1	BAJ19006.1
	Tad_tadZ	Tad_tadZ						BAJ19010.1
