# Supplementary material for: Saccharibacteria deploy two distinct type IV pili, driving episymbiosis, host competition, and twitching motility
Source: ISME J. 2025 Jun 9;19(1):wraf119. doi: 10.1093/ismejo/wraf119 (PMC12206443; doi:10.1093/ismejo/wraf119)
Supplement: SupplementalTable4_ISMER3_wraf119 [file supplementaltable4_ismer3_wraf119.xlsx]

## Sheet: Supplemental table 4
Supplemental table 4: Compiled list of all fluorescent dyes/FISH probes used in this manuscript and accompanying metadata
	Dye/probe	Fluorophore	Excitation/emission	Target	Hybridizing temp	Sequence	Source
	TM7-567	Cy5	651/670	Universal TM7, utalized	42	CCTACGCAACTCTTTACGCC-3′	Bor et al 2016
	TM7x-2	Atto488	485/598	Not sufficiently specific	42	CCGTTACCGGGGCAGTCCAAG-3'	This manuscript
	TM7x-3	Atto488	485/598	TM7x specific, utalized	56	CGCAACCCTTGCAAGTAGTT-3'	This manuscript
	TM7-008-2	Cy3	555/567	TM7-008 specific, utalized	57.7	ATTAAAGCCTTCGGGCGCTT-3'	This manuscript
	TM7-008-3	Cy3	555/567	Not sufficiently specific	47	CAGGCTTCTCCCAAAGCGCCCG-3'	This manuscript
	BB004-1	Cy5	651/670	Not sufficiently specific	61	GCAGAATGCCGGCGAGCG-3'	This manuscript
	BB004-2	Cy5	651/670	Not sufficiently specific	54	ATGAAAGTAGACTGTGCCT-3'	This manuscript
	BB004-3	Cy5	651/671	Not sufficiently specific	55	GAGGCTGAAACTCGCCTC	This manuscript
